# Supplementary material for: Induced Mutagenesis and Comparative Genomics of Raoultella sp. 64 for Enhanced Antimony Resistance and Biosorption
Source: Microorganisms. 2025 Apr 11;13(4):880. doi: 10.3390/microorganisms13040880 (PMC12029485; doi:10.3390/microorganisms13040880)
Supplement: Supplementary file 1 [file microorganisms-13-00880-s001.zip]

Archive with 1 entries (1 files):
- microorganisms-3563197-supplementary.pdf
